# Supplementary material for: Diverse interventions that extend mouse lifespan suppress shared age-associated epigenetic changes at critical gene regulatory regions
Source: Genome Biol. 2017 Mar 28;18:58. doi: 10.1186/s13059-017-1185-3 (PMC5370462; doi:10.1186/s13059-017-1185-3)
Supplement: Supplementary file 1 — Supplementary dataset 1. WGBS alignment statistics for the Ames and WT data. (XLSX 11 kb) [file 13059_2017_1185_MOESM1_ESM.xlsx]

## Sheet: Supp Dataset 1
Supp Dataset 1 : WGBS WT-Ames Dwarf Alignmant Stats
Replicate	Total Reads	Aligned Uniquely	Unaligned	Non Unique	Failed Seqs	Mapping Efficiency	Converted Top Strand	Converted Bottom Strand	Total C's Analysed	Meth in CpG	Meth in CHG	Meth in CHH	% meth in CpG	% meth in CHG	% meth in CHH
1L_D_old	135500673	85701889	42647015	7151769	5057	0.632	43207928	42493961	3038389426	106468007	2556190	8483445	0.706	0.004	0.004
2L_D_old	138309778	93714797	36839689	7755292	5762	0.678	47192486	46522311	3341699519	107182674	3143669	10601606	0.7	0.004	0.004
3L_D_old	140161230	96232815	35848416	8079999	5597	0.686	48386462	47846353	3435402599	113096381	3733535	12371540	0.699	0.005	0.005
4L_D_old	137853907	93346058	36639449	7868400	5166	0.677	47001966	46344092	3329522418	110363778	2872181	9624779	0.703	0.004	0.004
5L_WT_old	145528322	102615063	34470696	8442563	6367	0.706	51659679	50955384	3651723541	115592778	3649559	12691700	0.709	0.004	0.005
6L_WT_old	204987952	139026564	54490899	11470489	6946	0.679	69977636	69048928	4964034073	151756521	4890209	17211615	0.706	0.004	0.005
7L_WT_old	133589929	85972603	40767853	6849473	4994	0.644	43328737	42643866	3063958844	98435124	2832770	9673931	0.704	0.004	0.004
8L_WT_old	146544547	99239205	39252404	8052938	5787	0.678	49953214	49285991	3522995074	118269019	4208070	14256399	0.699	0.005	0.006
9L_D_young	145712572	92902562	45255855	7554155	4678	0.638	46852074	46050488	3272314723	116025545	3695679	12333951	0.706	0.004	0.005
10L_D_young	154641279	95233243	52232224	7175812	5739	0.616	48027806	47205437	3277205652	109937380	3197666	10823677	0.726	0.004	0.005
11L_D_young	157696215	97590841	52329808	7775566	5945	0.619	49135925	48454916	3434666909	115914101	2974397	9991678	0.703	0.004	0.004
12L_D_young	142929213	94603706	40963755	7361752	5900	0.663	47622136	46981570	3341002175	108186488	2639923	8939538	0.717	0.004	0.004
13L_WT_young	145156773	96464588	41111501	7580684	5541	0.666	48626513	47838075	3406594670	116441019	3001318	9766927	0.705	0.004	0.004
14L_WT_young	158114438	105531057	44605436	7977945	5491	0.668	53241973	52289084	3707470471	126042499	2952081	9540321	0.709	0.003	0.004
15L_WT_young	139175815	84479263	48014817	6681735	3429	0.607	42514999	41964264	2971647049	101240262	2459580	8067414	0.702	0.004	0.004
16L_WT_young	133918578	82826468	44322185	6769925	4476	0.618	41631171	41195297	2929565303	96969073	2292703	7575565	0.696	0.003	0.004
