# Supplementary material for: Diverse interventions that extend mouse lifespan suppress shared age-associated epigenetic changes at critical gene regulatory regions
Source: Genome Biol. 2017 Mar 28;18:58. doi: 10.1186/s13059-017-1185-3 (PMC5370462; doi:10.1186/s13059-017-1185-3)
Supplement: Supplementary file 3 — Supplementary statistical data. The results and description of statistical methods used in each figure. (XLSX 30 kb) [file 13059_2017_1185_MOESM3_ESM.xlsx]

## Sheet: Supplementary Statistical Data
Table 1a - Global percent methylation per liver sample, for 2 month of age wild type (WTY), 22 month wild type (WTO), 2 month Ames dwarf (DY) and 22 month Ames dwarf (DO) mice.
Replicate	Global % Meth		arcsin transform
WTY_1	0.737112		1.03244
WTY_2	0.738065		1.03352
WTY_3	0.72495		1.01873
WTY_4	0.730376		1.02482
WTO_1	0.739435		1.03508
WTO_2	0.73319		1.028
WTO_3	0.735208		1.03028
WTO_4	0.737979		1.03343
DY_1	0.755867		1.054
DY_2	0.738601		1.03413
DY_3	0.751768		1.04924
DY_4	0.74107		1.03695
DO_1	0.746838		1.04355
DO_2	0.733772		1.02865
DO_3	0.735687		1.03082
DO_4	0.73739		1.03276
	RESULTS
	TTEST (ARCSIN TRANSFORM)
	WTY-WTO	DY-DO	WTY-DY	WTO-DO
Pvalue	0.335	0.0582353	0.085648	0.361454
Table 1c - Principal component analysis of CpG percent methylation, for WTY (light blue), WTO (dark blue), DY (light red), DO (dark red) liver samples.
	PC1	PC2	PC3	PC4	PC5	PC6	PC7	PC8	PC9	PC10	PC11	PC12	PC13	PC14	PC15	PC16
Standard Deviation	104.453	82.0538	78.3905	77.4062	77.0312	75.4951	75.1633	73.7722	73.1483	72.7157	72.1167	70.995	70.4816	70.1808	69.6076	2.822e-12
Proportion of Variance (%)	0.1238	0.0764	0.06973	0.06799	0.06734	0.06468	0.06411	0.06176	0.06072	0.06	0.05902	0.0572	0.05637	0.05589	0.05498	0
Cumulative Variance (%)	0.1238	0.2002	0.26994	0.33794	0.40527	0.46995	0.53406	0.59582	0.65654	0.7165	0.77556	0.8327	0.88913	0.94502	1	1
Table 1e - For each paired (i.e. DMR1 vs DMR2) comparison, we randomly paired replicates (4 for each condition) and called DMRs using an FDR corrected, Fisher's Exact Test (p-value < 0.05) on 500bp windows with a minimum read count greater than ten. This created a population of hyper/hypo DMR counts (n=4) where significance was determined using a Wilcox test.
gDMRs (Figure 1e)
DMR 1	DMR 2	P-Value
DY-WTY Hyper	DO-WTO Hyper	0.0222131
DY-WTY Hypo	DO-WTO Hypo	0.342857
Table 2b - For each paired (i.e. DMR1 vs DMR2) comparison, we randomly paired replicates (4 for each condition) and called DMRs using an FDR corrected, Fisher's Exact Test (p-value < 0.05) on 500bp windows with a minimum read count greater than ten. This created a population of hyper/hypo DMR counts (n=4) where significance was determined using a Wilcox test.
aDMRs (Figure 2b)
DMR 1	DMR 2	P-Value
WTO-WTY Hyper	DO-DY Hyper	0.0285714
WTO-WTY Hypo	DO-DY Hypo	0.0285714
Table 2g - Bar chart showing ratio of observed/expected (random) overlap between WT (from panels a-d) and UM-HET3 aDMRs. Hyper and Hypo-methylated aDMRs are higher and lower in old mice respectively. Significance (empirical p-value) at p < 0.001 is indicated with **.
Overlap of WT aDMR w/ UM-HET3 hyper/hypo
Comparison 1	Comparison 2	Fold Enrichment	P-Value
WT Hyper aDMR	UM-HET3 WT Hyper aDMR	30.6755	< 0.001
WT Hyper aDMR	UM-HET3 WT Hypo aDMR	2.89468	< 0.001
WT Hypo aDMR	UM-HET3 WT Hyper aDMR	1.88793	< 0.001
WT Hypo aDMR	UM-HET3 WT Hypo aDMR	59.0718	< 0.001
Table 2h - Mean % methylation per replicate across all hypermethylated aDMRs common to both WT and Ames dwarf mice (shared). WTY, WTO, DY and DO mice are light blue, dark blue, light red and dark red respectively. WTY vs WTO, and DY vs DO, (two tailed t-test on arcsine transformed proportions).
	% methylation		arcsin transform
WTY_1	0.416765		0.701774
WTY_2	0.438974		0.72422
WTY_3	0.413916		0.698883
WTY_4	0.411892		0.696827
WTO_1	0.57368		0.859347
WTO_2	0.573508		0.859174
WTO_3	0.555042		0.840552
WTO_4	0.553756		0.839258
DY_1	0.393217		0.677787
DY_2	0.416518		0.701523
DY_3	0.405349		0.690172
DY_4	0.387331		0.671753
DO_1	0.556418		0.841936
DO_2	0.544303		0.829759
DO_3	0.558081		0.84361
DO_4	0.5677		0.853306
	RESULTS
	TTEST (ARCSIN TRANSFORM)
	WTY-WTO	DY-DO	WTY-DY	WTO-DO
Pvalue	3.01529e-06	3.11386e-06	0.0709062	0.354417
Table 2i - Mean % methylation per replicate across all shared hypomethylated aDMRs. WTY vs WTO, DY vs DO, WTO vs DO all P<0.001 and WTY vs DY P<0.05 (two tailed t-test on arcsine transformed proportions).
	% methylation		arcsin transform
WTY_1	0.608809		0.895084
WTY_2	0.65463		0.942606
WTY_3	0.592807		0.878746
WTY_4	0.606985		0.893217
WTO_1	0.408563		0.693443
WTO_2	0.396044		0.680679
WTO_3	0.409488		0.694384
WTO_4	0.402902		0.68768
DY_1	0.732399		1.0271
DY_2	0.722322		1.01579
DY_3	0.721219		1.01456
DY_4	0.725042		1.01883
DO_1	0.55262		0.838116
DO_2	0.511138		0.796537
DO_3	0.524579		0.809987
DO_4	0.527577		0.812989
	RESULTS
	TTEST (ARCSIN TRANSFORM)
	WTY-WTO	DY-DO	WTY-DY	WTO-DO
Pvalue	0.000371988	5.02578e-05	0.00277831	0.000239357
Table 3b - Venn diagram of the overlap between enhancers that contain hypomethylated aDMRs in WT and Ames dwarf mice. Enrichment of overlap obs/exp 153-fold, P<0.001
Overlap of D and WT hypo enhancers
Fold enrichment	P-Value
153.207	< 0.001
Table 3c - Mean % methylation per replicate across enhancers that contain hypomethylated aDMRs in both WT and dwarf mice. For 2 month WT (WTY)(light blue), 22 month WT (WTO)(dark blue), 2 month dwarf (DY)(light red) and 22 month dwarf (DO)(dark red) mice. WTY vs WTO, DY vs DO, WTO vs DO all P<0.001 and WTY vs DY P<0.05 (two tailed t-test on arcsine transformed proportions).
	% methylation		arcsin transform
WTY_1	0.543747		0.829201
WTY_2	0.597367		0.883391
WTY_3	0.531281		0.816699
WTY_4	0.542927		0.828378
WTO_1	0.346111		0.62897
WTO_2	0.33828		0.620717
WTO_3	0.352182		0.635338
WTO_4	0.342864		0.625553
DY_1	0.691944		0.9824
DY_2	0.678556		0.967985
DY_3	0.679448		0.968941
DY_4	0.680291		0.969844
DO_1	0.505368		0.790767
DO_2	0.466911		0.752285
DO_3	0.475372		0.76076
DO_4	0.478244		0.763635
	RESULTS
	TTEST (ARCSIN TRANSFORM)
	WTY-WTO	DY-DO	WTY-DY	WTO-DO
Pvalue	0.000523481	2.31593e-05	0.00218609	0.00013481
Table 3g - Observed and expected overlap (in base pairs) of hypomethylated DMRs (WT, WT only; dwarf, dwarf only; shared, shared between WT and dwarf) with super-enhancers.
Overlap of WT and D hypo aDMRs with super-enhancers
Comparison 1	Comparison 2	Fold enrichment	P-Value
Dwarf hypo aDMR	Super enhancers	9.69743	< 0.001
WT hypo aDMR	Super enhancers	8.35414	< 0.001
Table 4c - Venn diagram of the base pair (in mega bp) overlap between hypermethylated aDMR containing CpG islands and hypermethylated aDMR containing bivalent regions in Ames WT. Enrichment of overlap obs/exp 1302-fold, P<0.001.
Overlap aDMR at CpGI with aDMR at Bivalent
Fold enrichment (obs/exp)	Pvalue
1302.36	< 0.001
Table 4e - Venn diagram of liver bivalent regions that contain hypermethylated aDMRs in WT and dwarf mice.
Overlap of liver bivalent regions that contain hyper aDMRs in WT and D
Fold enrichment (obs/exp)	Pvalue
173.265	< 0.001
Table 5a - Mean methylation enrichment per probe (top panel) at all probes within enhancers that contain WT hypomethylated aDMRs, for control (x-axis) and Mdr-2 knock out (y-axis) mice. Bottom panel shows same data per mouse replicate. P<0.05 (two tailed t-test).
	WT hypo enhancer (Mean methylation enrichment)
WT	-0.0782557
WT	-0.0643599
WT	-0.074371
KO	-0.0416214
KO	-0.0595565
KO	-0.050532
	WT-KO
Pvalue	0.0326254
Table 5b - Mean methylation enrichment per probe at all probes at enhancers containing WT hypermethylated aDMRs. P<0.05 (two tailed t-test).
	WT hyper enhancer (Mean methylation enrichment)
WT	-0.00580191
WT	0.0293524
WT	0.0456477
KO	0.152634
KO	0.179419
KO	0.133534
	WT-KO
Pvalue	0.00298883
Table 5c - Mean methylation enrichment per probe at all probes within bivalent regions that contain Ames WT hypermethylated aDMRs. P<0.05 (two tailed t-test).
	WT hyper bivalent (Mean methylation enrichment)
WT	0.0137372
WT	0.0669597
WT	0.0767693
KO	0.296642
KO	0.359307
KO	0.239252
	WT-KO
Pvalue	0.00733969
Table 5d - Mean methylation enrichment per probe at all probes within enhancers that contain Ames dwarf hypomethylated aDMRs. P>0.05 (two tailed t-test).
	D hypo enhancers (Mean methylation enrichment)
WT	-0.0304218
WT	-0.00789257
WT	-0.0115654
KO	0.0147148
KO	-0.0124687
KO	0.00990446
	WT-KO
Pvalue	0.133062
Table 5e - Mean methylation per probe at all probes within enhancers that contain Ames dwarf hypermethylated aDMRs. P<0.05 (two tailed t-test).
	D hyper enhancer (Mean methylation enrichment)
WT	0.0147873
WT	0.0350416
WT	0.0588408
KO	0.190196
KO	0.203939
KO	0.176476
	WT-KO
Pvalue	0.001205
Table 5f - Mean methylation enrichment per probe at all bivalent regions that contain Ames dwarf hypermethylated aDMRs. P<0.05 (two tailed t-test).
	D hyper bivalent (Mean methylation enrichment)
WT	0.0754631
WT	0.127552
WT	0.122846
KO	0.430596
KO	0.514567
KO	0.359756
	WT-KO
Pvalue	0.0106492
Table 6a - Global % methylation per sample, for 2 month (Y) and 22 month (O) control, 22 month caloric restricted (CR) and 22 month Rapamycin treated (Rapa) UM-HET3 mice. Part of this panel is reproduced from Figure S1c. All P>0.05 (two tailed t-test on arcsine transformed proportions ).
	Global % Meth		arcsin transform
Young_1	0.727565		1.02166
Young_2	0.732668		1.0274
Young_3	0.719951		1.01314
Young_4	0.733905		1.0288
Old_1	0.72718		1.02123
Old_2	0.73792		1.03336
Old_3	0.712258		1.00461
Old_4	0.731275		1.02583
CR_1	0.734185		1.02912
CR_2	0.731693		1.0263
CR_3	0.734896		1.02993
CR_4	0.733407		1.02824
Rapa_1	0.730153		1.02457
Rapa_2	0.729044		1.02332
Rapa_3	0.73326		1.02807
Rapa_4	0.720521		1.01378
	RESULTS
	TTEST (ARCSIN TRANSFORM)
	Y-O	Y-Rapa	Y-CR	Old-Rapa	Old-CR	CR-Rapa
Pvalue	0.840613	0.948271	0.210938	0.870275	0.326192	0.144416
Table 6b - Mean % methylation per sample across all O-Y hypomethylated aDMRs for the samples in a). Y vs O, Y vs Rapa, O vs CR all P<0.001 and Y vs CR, O vs Rapa , CR vs Rapa all P<0.05 (two tailed t-test on arcsine transformed proportions).
	% methylation		arcsin tranform
Young_1	0.600123		0.886202
Young_2	0.593661		0.879615
Young_3	0.615917		0.902379
Young_4	0.624321		0.911037
Old_1	0.432141		0.71733
Old_2	0.461418		0.746778
Old_3	0.450632		0.73595
Old_4	0.431405		0.716587
CR_1	0.524339		0.809747
CR_2	0.543699		0.829153
CR_3	0.554768		0.840276
CR_4	0.566248		0.851841
Rapa_1	0.49032		0.775718
Rapa_2	0.503402		0.7888
Rapa_3	0.493882		0.77928
Rapa_4	0.528166		0.813579
	RESULTS
	TTEST (ARCSIN TRANSFORM)
	Y-O	Y-Rapa	Y-CR	Old-Rapa	Old-CR	CR-Rapa
Pvalue	3.75037e-06	9.46975e-05	0.001927	0.00189359	0.000134885	0.0127536
Table 6c - Mean % methylation per sample across all O-Y hypermethylated aDMRs for the samples in a). Y vs O, Y vs Rapa, Y vs CR, all P<0.001, O vs CR, CR vs Rapa P<0.05, O vs Rapa P>0.05 (two tailed t-test on arcsine transformed proportions).
	% methylation		arcsin transform
Young_1	0.538786		0.824223
Young_2	0.529961		0.815377
Young_3	0.531472		0.816891
Young_4	0.533188		0.81861
Old_1	0.624706		0.911435
Old_2	0.610951		0.89728
Old_3	0.61496		0.901396
Old_4	0.614852		0.901285
CR_1	0.584594		0.870401
CR_2	0.597264		0.883287
CR_3	0.600863		0.886958
CR_4	0.593611		0.879565
Rapa_1	0.610466		0.896783
Rapa_2	0.609128		0.895412
Rapa_3	0.608614		0.894885
Rapa_4	0.610545		0.896864
	RESULTS
	TTEST (ARCSIN TRANSFORM)
	Y-O	Y-Rapa	Y-CR	Old-Rapa	Old-CR	CR-Rapa
Pvalue	2.13184e-06	1.30682e-05	4.01308e-05	0.105992	0.00294356	0.0195869
Table 6d-g - Each yellow cell gives the fold enrichment of age-associated hypo or hypermethylation suppresssed by CR or Rapa, compared to random (i.e. observed number of suppressed regions/expected number of suppressed regions)
Region	Old-Young Hypo, Supp by CR	Old-Young Hyper, Supp by CR	Old-Young Hypo, Supp by Rapa	Old-Young Hyper, Supp by Rapa
KnownCoding	1.53676	1.63137	1.44821	1.46258
CpG Islands	1.6159	23	6.321	20.9288
Promoter	2.4933	4.78285	3.55082	4.20274
Exons	3.63805	4.45421	3.8953	4.01865
Introns	1.35334	1.37787	1.23513	1.24623
LINEs	0.146765	0.302571	0.16655	0.336849
LTRs	0.751887	0.536675	0.675571	0.619259
SINEs	0.756244	0.644845	0.954165	0.799932
H3K4me1	6.81925	4.88055	6.3978	4.56068
H3K27ac	7.8067	5.58968	7.92479	4.75037
Enhancers	8.92047	5.43439	8.63463	4.71661
H3K4me3	7.43065	11.0647	8.75732	11.2468
H3K27me3	1.37847	5.18279	1.82807	4.3364
Bivalent	2.86914	26.0046	3.26797	16.7366
H3K36me3	2.5993	1.1073	2.29378	1.06573
H3K9ac	8.74779	7.52682	9.43801	6.91631
H3K72me2	4.22187	3.25974	3.50275	2.37379
GR	11.3725	2.37227	10.545	7.1023
NCOR	8.60044	3.2693	10.9003	7.86573
CEBPB	9.84579	2.8043	9.90062	4.60591
HNF4	12.7997	3.01096	11.9606	3.83886
HDAC3	8.37751	4.05595	12.3165	6.21481
Total regions	1116	359	330	225
Table S1a - Global % methylation per sample, for 2 month (Y), 22 month (O) UM-HET3 mice. P>0.05 (two tailed t-test on arcsine transformed proportions).
	Global % Meth		arcsin
Young_1	0.727565		1.02166
Young_2	0.732668		1.0274
Young_3	0.719951		1.01314
Young_4	0.733905		1.0288
Old_1	0.72718		1.02123
Old_2	0.73792		1.03336
Old_3	0.712258		1.00461
Old_4	0.731275		1.02583
	RESULTS
	TTEST (ARCSIN TRANSFORM)
	O-Y
Pvalue	0.840613
Table s1c - Venn diagrams of overlap in mega bp between WT and dwarf hypermethylated aDMRs (left) and hypomethylated aDMRs
Overlap of hyper aDMRs (WT and D)
Fold enrichment (obs/exp)	Pvalue
40.4664	< 0.0001
Overlap of hypo aDMRs (WT and D)
Fold enrichment (obs/exp)	Pvalue
51.8356	< 0.0001
Table S1d - Mean % methylation per sample across all hypermethylated aDMRs that present in WT but not dwarf mice. WTY vs WTO P<0.001, WTY vs DY, WTO vs DO P<0.05 and DY vs DO P>0.05 (two tailed t-test on arcsine transformed proportions).
	WT only hyper (%)		arcsin transform
WTY_1	0.645512		0.933047
WTY_2	0.6254		0.912151
WTY_3	0.632135		0.919122
WTY_4	0.623355		0.91004
WTO_1	0.786545		1.09053
WTO_2	0.765325		1.06508
WTO_3	0.775766		1.0775
WTO_4	0.771232		1.07208
DY_1	0.700235		0.991413
DY_2	0.695778		0.986559
DY_3	0.697547		0.988483
DY_4	0.699466		0.990574
DO_1	0.700555		0.991763
DO_2	0.693243		0.983808
DO_3	0.6955		0.986257
DO_4	0.704231		0.995783
	RESULTS
	TTEST (ARCSIN TRANSFORM)
	WTY-WTO	DY-DO	WTY-DY	WTO-DO
Pvalue	7.5212e-07	0.96257	0.000589954	6.92709e-05
Table S1e - Mean % methylation per sample across all hypermethylated aDMRs that present in dwarf but not WT mice. DY vs DO, WTO vs DO P<0.001, WTY vs DY P<0.05, WTY vs WTO P>0.05 (two tailed t-test on arcsine transformed proportions).
	D only hyper(% meth)		arcsin transform
WTY_1	0.556585		0.842104
WTY_2	0.589423		0.875304
WTY_3	0.554696		0.840203
WTY_4	0.556768		0.842289
WTO_1	0.586553		0.872389
WTO_2	0.580596		0.866348
WTO_3	0.575418		0.861105
WTO_4	0.57801		0.863728
DY_1	0.497486		0.782884
DY_2	0.504656		0.790054
DY_3	0.492115		0.777513
DY_4	0.487907		0.773304
DO_1	0.653708		0.941636
DO_2	0.637962		0.925174
DO_3	0.646823		0.934418
DO_4	0.654391		0.942354
	RESULTS
	TTEST (ARCSIN TRANSFORM)
	WTY-WTO	DY-DO	WTY-DY	WTO-DO
Pvalue	0.155029	1.32594e-07	0.00158585	2.65152e-05
Table S1f - Mean % methylation per sample across all hypomethylated aDMRs that present in WT but not dwarf mice. WTY vs WTO, WTO vs DO P<0.001, DY vs DO P<0.05, WTY vs DY P>0.05 (two tailed t-test on arcsine transformed proportions).
	WT only hypo (% meth)		arcsin transform
WTY_1	0.683235		0.973004
WTY_2	0.720164		1.01338
WTY_3	0.673444		0.962524
WTY_4	0.68738		0.977467
WTO_1	0.512744		0.798144
WTO_2	0.491301		0.776699
WTO_3	0.511047		0.796446
WTO_4	0.502583		0.787981
DY_1	0.709643		1.00173
DY_2	0.704153		0.995697
DY_3	0.700654		0.991871
DY_4	0.701554		0.992853
DO_1	0.681409		0.971043
DO_2	0.64401		0.931477
DO_3	0.662465		0.950867
DO_4	0.66744		0.956137
	RESULTS
	TTEST (ARCSIN TRANSFORM)
	WTY-WTO	DY-DO	WTY-DY	WTO-DO
Pvalue	7.30676e-05	0.0103931	0.298028	1.46356e-05
S1g - Mean % methylation per sample across all hypomethylated aDMRs that present in dwarf but not WT mice. DY vs DO, WTY vs DY P<0.001, WTY vs WTO P<0.05, WTO vs DO P>0.05 (two tailed t-test on arcsine transformed proportions).
	Dwarf only hypo		arcsin transform
WTY_1	0.575484		0.861172
WTY_2	0.607265		0.893504
WTY_3	0.56196		0.847518
WTY_4	0.569393		0.855016
WTO_1	0.529436		0.814851
WTO_2	0.520489		0.805893
WTO_3	0.523899		0.809307
WTO_4	0.527729		0.813141
DY_1	0.717359		1.01026
DY_2	0.712977		1.00541
DY_3	0.713711		1.00622
DY_4	0.718783		1.01184
DO_1	0.544951		0.83041
DO_2	0.522346		0.807752
DO_3	0.523108		0.808514
DO_4	0.522013		0.807418
	RESULTS
	TTEST (ARCSIN TRANSFORM)
	WTY-WTO	DY-DO	WTY-DY	WTO-DO
Pvalue	0.01154	1.85273e-05	0.000608605	0.673668
Table S4a - Box-plot of mean MeDIP enrichment at shared hypermethylated aDMR bivalent regions. We observe significant increase of mean enrichment across all regions with strain and age in both instances. WTY vs. WTO (P=0.011) and DY vs. DO (P=0.011) all P<0.05 (significance was determined using a Mann-Whitney test of median shift).
Mann-Whitney Test on mean MeDIP enrichment at shared hyper bivalent regions
	P-Value
WTY vs. WTO	0.011
DY vs DO	0.011
Table S4b -Box-plot of mean MeDIP enrichment at a shared set of hypomethylated aDMR enhancer regions. We observe significant decrease in enrichment in both dwarf and WT strains with age. WTY vs. WTO and DY vs. DO all P<0.001(significance was determined using a Mann-Whitney test of median shift ).
Mann-Whitney Test on mean MeDIP enrichment at shared hypo enhancer regions
	P-Value
WTY vs. WTO	9.98e-152
DY vs DO	1.05e-09
Table S5a - For each paired (i.e. DMR1 vs DMR2) comparison, we randomly paired replicates (4 for each condition) and called DMRs using an FDR corrected, Fisher's Exact Test (p-value < 0.05) on 500bp windows with a minimum read count greater than ten. This created a population of hyper/hypo DMR counts (n=4) where significance was determined using a Wilcox test.
DMR 1	DMR 2	P-Value
Old-Young Hyper	CR-Young Hyper	0.0285714
Old-Young Hypo	CR-Young Hypo	0.0285714
Old-Young Hyper	Rapa-Young Hyper	0.114286
Old-Young Hypo	Rapa-Young Hypo	0.0285714
CR-Young Hyper	Rapa-Young Hyper	0.2
CR-Young Hypo	Rapa-Young Hypo	0.485714
