# Supplementary material for: Diverse interventions that extend mouse lifespan suppress shared age-associated epigenetic changes at critical gene regulatory regions
Source: Genome Biol. 2017 Mar 28;18:58. doi: 10.1186/s13059-017-1185-3 (PMC5370462; doi:10.1186/s13059-017-1185-3)
Supplement: Supplementary file 4 — Supplementary dataset 2. WGBS alignment statistics for the UM-HET3 data. (XLSX 11 kb) [file 13059_2017_1185_MOESM4_ESM.xlsx]

## Sheet: Supp Dataset 2
Supp Dataset 2 : WGBS UM-HET3 Alignment stats
Replicate	Total Reads	Aligned Uniquely	Unaligned	Non Unique	Failed Seqs	Mapping Efficiency	Converted Top Strand	Converted Bottom Strand	Total C's Analysed	Meth in CpG	Meth in CHG	Meth in CHH	% meth in CpG	% meth in CHG	% meth in CHH
CB1.Young.Rep1	65219355	46505175	13668545	5045635	24	0.713	23677277	22827874	1803443927	70106960	2336657	7358225	0.731	0.005	0.006
CB2.Young.Rep2	64762215	44544672	15109527	5108016	34	0.688	22796385	21748253	1734504047	71806496	2313911	7193093	0.737	0.005	0.006
CB3.Young.Rep3	66117727	44673556	16281765	5162406	44	0.676	22741406	21932106	1739446570	68953830	2058342	6374068	0.726	0.005	0.005
CB4.Young.Rep4	65664043	44587756	16030202	5046085	45	0.679	22656207	21931504	1736568453	67101799	2313128	7371048	0.737	0.005	0.006
CB6.Old.Rep1	65134621	46639067	13140325	5355229	31	0.716	23743297	22895739	1821151608	73210218	3570423	10945512	0.732	0.008	0.009
CB8.Old.Rep2	66414919	45252104	15777448	5385367	42	0.681	23112675	22139387	1749695446	75355558	3292903	9757917	0.743	0.007	0.008
CB9.Old.Rep3	65241982	44130793	16001091	5110098	23	0.676	22542959	21587811	1717998300	69069288	3012372	9278204	0.72	0.007	0.008
CB10.Old.Rep4	65483097	45737779	14748508	4996810	44	0.698	23251066	22486669	1772770189	74647784	3238612	9870555	0.735	0.007	0.008
CB12.Old, Rapa.Rep1	65844258	45982102	14629935	5232221	35	0.698	23340520	22641547	1789988966	69973950	2719770	8446134	0.736	0.006	0.007
CB13.Old, Rapa.Rep2	64718490	44350198	14840447	5527845	49	0.685	22580335	21769814	1724658835	69544548	2633413	8173880	0.736	0.006	0.007
CB14.Old, Rapa.Rep3	66698574	46729131	14535348	5434095	21	0.701	23766497	22962613	1824584723	69074765	2823775	9029544	0.738	0.006	0.007
CB15.Old, Rapa.Rep4	65480244	46375210	14204405	4900629	32	0.708	23502493	22872685	1804903052	69981715	2859745	8902574	0.735	0.006	0.007
CB16.Old, CR.Rep1	66074342	45898537	14995140	5180665	27	0.695	23377248	22521262	1790962883	69408735	2399014	7455307	0.734	0.005	0.006
CB17.Old, CR.Rep2	65989130	44782662	15879999	5326469	48	0.679	22941519	21841095	1734313248	74075807	2279078	6952263	0.736	0.005	0.006
CB18.Old, CR.Rep3	66543570	45080380	16215473	5247717	18	0.677	23025240	22055122	1760957991	71167894	2337420	7340604	0.74	0.005	0.006
CB19.Old, CR.Rep4	61273655	41897623	14659513	4716519	35	0.684	21269024	20628564	1609257878	63879307	2319214	6941306	0.725	0.006	0.006
