# Supplementary material for: Diverse interventions that extend mouse lifespan suppress shared age-associated epigenetic changes at critical gene regulatory regions
Source: Genome Biol. 2017 Mar 28;18:58. doi: 10.1186/s13059-017-1185-3 (PMC5370462; doi:10.1186/s13059-017-1185-3)
Supplement: Supplementary file 6 — Supplementary dataset 3. Accession codes and details of publically available histone datasets used in this analysis. (XLSX 8 kb) [file 13059_2017_1185_MOESM6_ESM.xlsx]

## Sheet: Supp Dataset 3
Supp Dataset 3: Public histone mark datasets
Transcription Factor	Geo Accession	Control Group (Replicates Share a Control)	Alignment Genome	Peak Caller
Input Control	GSM722764	A	UCSC mm9	SICER
H3K4me1	GSM722760	A	UCSC mm9	SICER
H3K27ac	GSM851275	A	UCSC mm9	SICER
H3K9ac	GSM1000153	B	UCSC mm9	SICER
H3K79me2	GSM1000152	B	UCSC mm9	SICER
H3K36me3	GSM1000151	B	UCSC mm9	SICER
H3K27me3	GSM1000150	B	UCSC mm9	SICER
Input Control	GSM918718	B	UCSC mm9	SICER
H3K4me3	GSM769014	B	UCSC mm9	SICER
