# Supplementary material for: Diverse interventions that extend mouse lifespan suppress shared age-associated epigenetic changes at critical gene regulatory regions
Source: Genome Biol. 2017 Mar 28;18:58. doi: 10.1186/s13059-017-1185-3 (PMC5370462; doi:10.1186/s13059-017-1185-3)
Supplement: Supplementary file 7 — Supplementary dataset 4. Accession codes and details of publically available transcription factor datasets used in this analysis. (XLSX 10 kb) [file 13059_2017_1185_MOESM7_ESM.xlsx]

## Sheet: Supp Dataset 4
Supp Dataset 4: Public TF datasets
Transcription Factor	Geo Accession	Control Group (Replicates Share a Control)	Alignment Genome	Peak Caller
ISL1	GSM1689148	A	UCSC mm9	macs14
Input Control	GSM1689149	A	UCSC mm9	macs14
CEBPB	GSM1446070	B	UCSC mm9	macs14
GR	GSM1446065	B	UCSC mm9	macs14
GR	GSM1446066	B	UCSC mm9	macs14
Input Control	GSM1631178	B	UCSC mm9	macs14
Input Control	GSM1631180	B	UCSC mm9	macs14
RNAPII	GSM1446068	B	UCSC mm9	macs14
Input Control	GSM1280888	C	UCSC mm9	macs14
SRC	GSM1280885	C	UCSC mm9	macs14
ERA	GSM1263820	D	UCSC mm9	macs14
ERA	GSM1263819	D	UCSC mm9	macs14
Input Control	GSM1263824	D	UCSC mm9	macs14
Input Control	GSM1176710	D	UCSC mm9	macs14
Input Control	GSM1176715	E	UCSC mm9	macs14
POLR2B	GSM1176721	E	UCSC mm9	macs14
Input Control	GSM1017934	F	UCSC mm9	macs14
POL2	GSM1017932	F	UCSC mm9	macs14
POL2	GSM1017933	F	UCSC mm9	macs14
Input Control	GSM1299604	G	UCSC mm9	macs14
RARA	GSM1299598	G	UCSC mm9	macs14
RARB	GSM1299599	G	UCSC mm9	macs14
RXRA	GSM1299600	G	UCSC mm9	macs14
HDAC3	GSM1044697	L	UCSC mm9	macs14
Input Control	GSM1044696	L	UCSC mm9	macs14
CTCF	GSM722759	M	UCSC mm9	macs14
Input Control	GSM722764	M	UCSC mm9	macs14
P300	GSM722762	M	UCSC mm9	macs14
POL2	GSM722763	M	UCSC mm9	macs14
Input Control	GSM826727	N	UCSC mm9	macs14
Input Control	GSM826728	N	UCSC mm9	macs14
RPB2	GSM826725	N	UCSC mm9	macs14
RPB2	GSM826726	N	UCSC mm9	macs14
RPC1	GSM826717	N	UCSC mm9	macs14
RPC1	GSM826718	N	UCSC mm9	macs14
RPC4	GSM826719	N	UCSC mm9	macs14
RPC4	GSM826720	N	UCSC mm9	macs14
HDAC3	GSM647022	O	UCSC mm9	macs14
HDAC3	GSM647023	O	UCSC mm9	macs14
HDAC3	GSM647024	O	UCSC mm9	macs14
Input Control	GSM647033	O	UCSC mm9	macs14
NCOR	GSM647027	O	UCSC mm9	macs14
PolII	GSM647031	O	UCSC mm9	macs14
REV-ERBA	GSM647029	O	UCSC mm9	macs14
CEBPa	GSM427088	P	UCSC mm9	macs14
E2F4	GSM427091	P	UCSC mm9	macs14
FOXA1	GSM427090	P	UCSC mm9	macs14
FOXA2	GSM427089	P	UCSC mm9	macs14
Input Control	GSM427096	P	UCSC mm9	macs14
p300	GSM427087	P	UCSC mm9	macs14
LXR	GSM864669	Q	UCSC mm9	macs14
PPARa	GSM864671	Q	UCSC mm9	macs14
RXR	GSM864674	Q	UCSC mm9	macs14
FOXA2 (old)	GSM1477607	R	UCSC mm9	macs14
FOXA2 (old)	GSM1477608	R	UCSC mm9	macs14
FOXA2 (young)	GSM1477605	R	UCSC mm9	macs14
FOXA2 (young)	GSM1477606	R	UCSC mm9	macs14
HDAC3 (old)	GSM1477611	R	UCSC mm9	macs14
HDAC3 (old)	GSM1477612	R	UCSC mm9	macs14
HDAC3 (young)	GSM1477609	R	UCSC mm9	macs14
HDAC3 (young)	GSM1477610	R	UCSC mm9	macs14
CTCF	GSM918715	S	UCSC mm9	macs14
Input Control	GSM918718	S	UCSC mm9	macs14
CEBPa		T	UCSC mm9	macs14
CEBPa		T	UCSC mm9	macs14
FOXA1		T	UCSC mm9	macs14
FOXA1		T	UCSC mm9	macs14
HNF4		T	UCSC mm9	macs14
HNF4		T	UCSC mm9	macs14
Input Control		T	UCSC mm9	macs14
