# Supplementary material for: Diverse interventions that extend mouse lifespan suppress shared age-associated epigenetic changes at critical gene regulatory regions
Source: Genome Biol. 2017 Mar 28;18:58. doi: 10.1186/s13059-017-1185-3 (PMC5370462; doi:10.1186/s13059-017-1185-3)
Supplement: Supplementary file 8 — Supplementary dataset 5. Alignment statistics for the Ames RNA-seq experiment. (XLSX 11 kb) [file 13059_2017_1185_MOESM8_ESM.xlsx]

## Sheet: Supp Dataset 5
Supp Dataset 5 : RNA-seq Alignment Stats
	Left Input	Left Mapped	Left % Mapped	Left Multi Aligned	Left % Multi Aligned	Right Input	Right Mapped	Right % Mapped	Right Multi Aligned	Right % Multi Aligned	Overall % Alignment	Aligned Pairs	Multi Alignments	% Multi Alignment	Discordant Alignment	% Discordant Alignment	Concordant Pair Alignment Rate
1L_D_old	22508532	18442940	0.819	3445765	0.187	22544161	15580129	0.691	2903339	0.186	0.755	14340559	1933591	0.135	879334	0.061	0.598
2L_D_old	31863719	27093506	0.85	4014194	0.148	31900381	23991212	0.752	3533101	0.147	0.801	22485466	2416529	0.107	897754	0.04	0.678
3L_D_old	20920389	17556432	0.839	2627168	0.15	20990431	10828571	0.516	1615347	0.149	0.677	10078142	1086284	0.108	453196	0.045	0.46
4L_D_old	27921502	23642182	0.847	3552762	0.15	27984950	18240664	0.652	2719362	0.149	0.749	17072689	1842135	0.108	743602	0.044	0.585
5L_WT_old	27698504	23416410	0.845	4082657	0.174	27731511	21163859	0.763	3680874	0.174	0.804	19775910	2647622	0.134	755235	0.038	0.687
6L_WT_old	28934573	24606049	0.85	5443099	0.221	28993674	21797086	0.752	4831945	0.222	0.801	20286685	3607344	0.178	820479	0.04	0.673
7L_WT_old	22843443	19374687	0.848	4030941	0.208	22894137	16631445	0.726	3465799	0.208	0.787	15506178	2558687	0.165	590327	0.038	0.653
8L_WT_old	32163843	27111104	0.843	5667600	0.209	32218400	23940083	0.743	5004712	0.209	0.793	22310521	3655412	0.164	1009819	0.045	0.662
9L_D_young	24950759	20765007	0.832	3749556	0.181	24978075	18772141	0.752	3376429	0.18	0.792	17475610	2318227	0.133	972229	0.056	0.661
10L_D_young	27910411	24167824	0.866	3466499	0.143	27945806	21762528	0.779	3103553	0.143	0.822	20490146	2171480	0.106	672474	0.033	0.71
34L_D_young	27394374	22835429	0.834	3698341	0.162	27466564	16695188	0.608	2700492	0.162	0.721	15598865	1800479	0.115	868082	0.056	0.538
35L_D_young	27540746	23140080	0.84	3279351	0.142	27576794	20230722	0.734	2850479	0.141	0.787	18882595	1919052	0.102	758508	0.04	0.658
13L_WT_young	29140118	24243835	0.832	6595095	0.272	29263532	18857486	0.644	5121620	0.272	0.738	17565814	3900718	0.222	861955	0.049	0.573
14L_WT_young	31765708	27036023	0.851	6150965	0.228	31821808	24126998	0.758	5492628	0.228	0.805	22458130	4098310	0.182	890153	0.04	0.679
15L_WT_young	29180458	23926748	0.82	5797614	0.242	29258413	20100032	0.687	4892623	0.243	0.753	18598831	3667338	0.197	773981	0.042	0.611
16L_WT_young	29788163	24793351	0.832	6283030	0.253	29859074	21520565	0.721	5469103	0.254	0.776	19918586	4102853	0.206	925130	0.046	0.638
