# Supplementary material for: Diverse interventions that extend mouse lifespan suppress shared age-associated epigenetic changes at critical gene regulatory regions
Source: Genome Biol. 2017 Mar 28;18:58. doi: 10.1186/s13059-017-1185-3 (PMC5370462; doi:10.1186/s13059-017-1185-3)
Supplement: Supplementary file 9 — Supplementary dataset 6. RNA-seq results. (XLSX 9 kb) [file 13059_2017_1185_MOESM9_ESM.xlsx]

## Sheet: Supp Dataset 6
Supp Dataset 6
Changes in gene expression of genes (and promoter (TSS +/- 2kb)) harboring hypomethylated enhancers
WT
	Number	Overlap with genes (and promoters (TSS +/- 2kb) harboring hypomethylated enhancers	Statistics
Genes (and promoters (TSS +/- 2kb) harboring hypomethylated enhancers	3901
Expression Upregulated genes	168	83	p < 0.001; obs/exp = 2.8
Expression Downregulated genes	71	28	p < 0.001; obs/exp = 2.3
Dwarf
	Number	Overlap with genes (and promoters (TSS +/- 2kb) harboring hypomethylated enhancers	Statistics
Genes (and promoters (TSS +/- 2kb) harboring hypomethylated enhancers	2483
Expression Upregulated genes	535	238	p < 0.001; obs/exp = 4.0
Expression Downregulated genes	435	79	p < 0.001; obs/exp = 1.6
Changes in gene expression of genes (and promoter (TSS +/- 2kb)) harbouring hypermethylated bivalent regions
WT
	Number	Overlap with genes (and promoters (TSS +/- 2kb) harboring hypermethylated bivalent regions	Statistics
Genes (and promoters (TSS +/- 2kb) harboring hypermethylated bivalent regions	543
Expression Upregulated genes	168	7	NS; obs/exp = 1.7
Expression Downregulated genes	71	0	NS; obs/exp NA
Dwarf
	Number	Overlap with genes (and promoters (TSS +/- 2kb) harboring hypermethylated bivalent regions	Statistics
Genes (and promoters (TSS +/- 2kb) harboring hypermethylated bivalent regions	371
Expression Upregulated genes	535	5	NS; obs/exp = 0.6
Expression Downregulated genes	435	8	NS; obs/exp = 1.1
